# Supplementary material for: Advancing Brain Tumor Diagnosis Using Deep Learning: A Systematic and Critical Review on Methodological Approaches to Glioma Segmentation and Classification Through Multiparametric MRI
Source: Brain Sci. 2026 Apr 27;16(5):468. doi: 10.3390/brainsci16050468 (PMC13204197; doi:10.3390/brainsci16050468)
Supplement: Supplementary file 1 [file brainsci-16-00468-s001.zip]

Archive with 2 entries (2 files):
- brainsci-4232379-PRISMA 2020 checklist.pdf
- brainsci-4232379-supplementary.pdf
